# Supplementary material for: Causal associations between chronic viral hepatitis and psychiatric disorders: a Mendelian randomization study
Source: Front Psychiatry. 2024 May 31;15:1359080. doi: 10.3389/fpsyt.2024.1359080 (PMC11176532; doi:10.3389/fpsyt.2024.1359080)
Supplement: Supplementary file 2 [file Table_2.xlsx]

## Sheet: Content
Supplementary tables
Table S1. Detalied information of using GWASs data.
Table S2. Detalied information of GWASs data for life style factors.
Table S3. Assumptions and advantages of sensitivity analyses
Table S4. Genetic information of SNPs associated chronic hepatitis B
Table S5. Genetic information of SNPs associated chronic hepatitis C
Table S6. Genetic information of SNPs associated depression
Table S7. Genetic information of SNPs associated anxiety
Table S8. Genetic information of SNPs associated schizophrenia
Table S9. Genetic information of SNPs associated obsessive-compulsive disorder
Table S10. Genetic information of SNPs associated bipolar disorder
Table S11. Genetic information of SNPs associated Post-traumatic stress disorder
Table S12. MRlap estimates for the causal associations between viral hepatitis and psychiatric disorders

## Sheet: Table S1
Table S1. Detalied information of using GWASs data.
Phenotype	Study	Participants	Case definition	Quality control
Chronic hepatitis B	Meta	145 cases and 351,740 controls	ICD: B18.0/B18.1	Adjustments for age, age2, sex, age × sex, age2 × sex and the top 20 principal components was used as covariates
Chronic hepatitis C	Meta	273 cases and 351,740 controls	ICD: B18.2
Depression	Meta	170,756 cases and 329,443 controls	Structured diagnostic interviews, clinician-administered checklists, and medical record reviews	Individual genotype data for all PGC29 samples, GERA, and iPSYCH were processed using the PGC “ricopili” pipeline (URLs) for standardized quality control, imputation, and analysis
Anxiety	Meta	5580 cases and 11,730 controls	The diagnosis of anxiety disorder was mostly based on the diagnostic and statistical manual of mental disorders (DSM) and involved the use of standardized assessment instruments.	SNP imputation was conducted within each sample using IMPUTE2 or MACH software utilizing the full 1000 Genomes Project reference data . Genomic locations were based on NCBI build 37/UCSC hg 19 data. After imputation, SNPs with MAF<0.01, poor imputation quality <0.30, and Hardy-Weinberg equilibrium p-value (<5x10-6)
Schizophrenia	Psychiatric Genomics Consortium	53,386 cases and 77,258 controls	Not found	The first 20 principal components (PCA) was used as covariates
Obsessive-compulsive disorder	Meta	2688 cases and 7037 controls	DSM-IV criteria for OCD	Due to more stringent data sharing restrictions for Dutch cases, imputation and summary statistics for the Dutch cases and population-matched controls (IODU) were calculated separately by the site investigators following the same imputation and quality control procedures.
Bipolar disorder	Meta	41,917 cases and 371,549 controls	The cases were diagnosed by international consensus criteria (DSM-IV, ICD-9, or ICD-10) for lifetime bipolar disorder based on structured diagnostic interviews, clinician-administered checklists, and medical record reviews.	GWAS were conducted within each cohort using an additive logistic regression model in PLINK, covarying for PCs 1–5 and any others as required.
Post-traumatic stress disorder	Meta	23,212 cases and 151,447 controls	The diagnostic criteria were self-reported PTSD or presence of clinical features.	For studies with unrelated subjects, imputed SNP dosages were tested for association with PTSD under an additive model using logistic regression in PLINK 1.9, including the first five PC’s as covariates. For family and twin studies (VETSA, QIMR), analyses were performed using linear mixed models in GEMMA, including a genetic relatedness matrix (GRM) as a random effect to account for population st…
Abbreviations: GWAS, Genome-wide association studies summary

## Sheet: Table S2
Table S2. Detalied information of GWASs data for life style factors.
Phenotype	Unit	Participants (overall or case/control)	Ancestry	Consortium/cohort	Year	PMID/Web
Smoking
Smoking initiation	Event	1232091	European	GSCAN	2019	30643251
Cigarettes per day	1 s.d.	337334	European
Sleep
Insomnia	Event	1331010	European	UK Biobank, 23andMe	2019	30804565
Sleep duration	1 s.d.	127573	European	UK Biobank	2016	27494321
Morning chronotype	Event	697828	European	UK Biobank, 23andMe	2019	30696823
Physical activity
VPA (self-reported)	Event	98,060/162,995	European	UK Biobank	2018	29899525
MVPA (self-reported)	1 s.d.	377234	European
MPA (device-measured)	1 s.d.	91084	European
Sedentary behaviour
Sedentary time	1 s.d.	91105	European	UK Biobank	2018	30531941
TV watching	1 s.d.	408815	European	UK Biobank	2020	32317632
Computer use	1 s.d.	408815	European
Driving	1 s.d.	408815	European
Leisure screen time	1 s.d.	Up to 526,725	European	Meta	2022	36071172
Sedentary behaviour at work	1 s.d.	Up to 372,605	European
Diet
Carbohydrate intake	1 s.d.	268922	European	Meta	2021	32393786
Protein intake	1 s.d.	268922	European
Fat intake	1 s.d.	268922	European
Sugar intake	1 s.d.	235391	European
Alcohol consumption
Alcoholic drinks per day	1 s.d.	335394	European	GSCAN	2019	30643251
Alcohol intake frequency	1 s.d.	462346	European	UK Biobank	2018	29846171
Tea consumption	1 s.d.	447485	European	UK Biobank	2018	29846171
Coffee consumption	1% change	428860	European	UK Biobank	2018	www.nealelab.is/uk-biobank
Adiposity
BMI	1 s.d.	681275	European	GIANT	2015	30124842
WHR	1 s.d.	212244	European	GIANT	2015	25673412
BF%	1 s.d.	65831	European	Meta	2016	26833246
Abbreviations: BF%, body fat percentage; BMI, body mass index; GWAS, Genome-wide association studies summary; MPA, moderate physical activity; MVPA, moderate to vigorous physical activity; VPA, vigorous physical activity; WHR, waist-hip ratio.

## Sheet: Table S3
Table S3. Assumptions and advantages of sensitivity analyses
Method	Assumptions	Strengths
The inverse variance weighted method	No unbalanced horizontal pleiotropy	Providing the most accurate estimate
The weighted median method	More than 50% of weighted from valid genetic instruments	Providing consistent estimates
MR-Egger regression	Effect of the genetic instruments uncorrelated with any pleiotropic effect of the instrument on the outcome	Providing estimate with adjustent for horizontal pleiotropy if any
MR-PRESSO	The largest group of candidate instruments is the group of valid instrumental variables.	Detecting outliers and providing estimate after removal of outliers

## Sheet: Table S4
Table S4. Genetic information of SNPs associated chronic hepatitis B
SNP	Effect_allele	Other_allele	Beta	Se	P	F-statistics
rs4660036	A	G	0.1397	0.0297	2.61e-06	3428.49
rs11889341	T	C	-0.1578	0.0323	1e-06	3323.41
rs7625750	T	A	0.1444	0.031	3.11e-06	3691.24
rs17715398	C	T	3.5021	0.661	1.17e-07	182151
rs73739611	T	C	0.4396	0.0317	8.21e-44	35822.2
rs13194236	G	A	-0.3172	0.0552	8.9e-09	13807.9
rs28359990	A	G	0.2298	0.0502	4.67e-06	2309.78
rs28826696	C	T	0.526	0.039	1.5e-41	41621.3
rs114077552	C	A	-0.542	0.0802	1.4e-11	5723.63
rs115888238	C	G	-0.4904	0.0545	2.17e-19	12594.4
rs499606	T	C	0.3068	0.0405	3.57e-14	6103.87
rs7008341	T	C	0.7188	0.1514	2.05e-06	71405.6
rs118013740	C	G	2.8178	0.5457	2.42e-07	144149
rs11781374	T	C	0.7559	0.1645	4.3e-06	73679.3
rs149115174	G	T	2.23	0.4666	1.76e-06	121706
rs2584595	A	T	0.5551	0.1189	3.05e-06	63602.2
rs4786164	T	A	-0.1553	0.0326	1.94e-06	1648.69
rs76607685	A	G	0.2173	0.0457	1.99e-06	4938.52
rs151014346	G	A	4.0326	0.8777	4.34e-06	148899
Abbreviations: SNP, single nucleotide polymorphism.

## Sheet: Table S5
Table S5. Genetic information of SNPs associated chronic hepatitis C
SNP	Effect_allele	Other_allele	Beta	Se	P	F-statistics
rs149513365	T	C	3.6207	0.7427	1.09e-06	69826.3
rs12613265	C	T	-0.0834	0.017	9.67e-07	920.397
rs148302083	T	C	1.2474	0.2615	1.84e-06	44317.4
rs62283057	T	C	0.5677	0.1227	3.72e-06	32551.2
rs9468947	C	T	0.1171	0.0251	3.12e-06	1163.86
rs9275267	G	A	-0.1226	0.0175	2.32e-12	2657.55
rs35800511	G	A	0.111	0.0202	3.88e-08	792.123
rs6457121	G	A	0.084	0.0179	2.85e-06	1229.71
rs2052213	G	T	1.2218	0.2257	6.22e-08	57827.5
rs62445574	G	A	0.4163	0.0899	3.67e-06	7633.12
rs11776106	T	C	1.0336	0.223	3.59e-06	39276.6
rs2212335	A	T	-0.1157	0.0243	1.9e-06	655.984
rs550678256	T	A	1.3327	0.2907	4.55e-06	39653
rs4778084	C	T	-0.1015	0.0216	2.7e-06	1567.17
rs12927082	T	A	1.2221	0.2615	2.97e-06	37922.8
rs75918461	T	C	-0.1075	0.0224	1.65e-06	1436.12
rs143003569	T	C	-0.1027	0.0219	2.67e-06	966.504
rs8113007	T	A	0.2709	0.0281	5.42e-22	9003.58
rs189938683	A	G	1.979	0.4287	3.91e-06	50566.5
Abbreviations: SNP, single nucleotide polymorphism.

## Sheet: Table S6
Table S6. Genetic information of SNPs associated depression
SNP	Effect_allele	Other_allele	Beta	Se	P	F-statistics
rs59283172	A	G	-0.039	0.007	2.41e-08	146.748
rs7152906	T	C	-0.0258	0.0043	1.87e-09	166.276
rs3099439	T	C	-0.0241	0.0043	2.78e-08	144.586
rs13037326	T	C	0.031	0.0049	2.4e-10	184.9
rs2111592	A	G	0.0263	0.0046	1.35e-08	149.122
rs2876520	C	G	-0.026	0.0043	2.24e-09	168.466
rs10235664	T	C	0.027	0.0049	4.68e-08	137.831
rs12631196	A	G	0.0241	0.0044	3.28e-08	141.82
rs150346963	T	C	0.0283	0.0044	1.16e-10	194.145
rs3807865	A	G	0.031	0.0044	1.09e-12	232.753
rs2568958	A	G	0.0382	0.0044	2.9e-18	349.349
rs2247523	C	G	-0.0243	0.0043	1.71e-08	147.193
rs7241572	A	G	0.0323	0.0054	2.43e-09	169.971
rs508502	T	C	-0.0264	0.0048	3.56e-08	146.239
rs9831648	T	G	-0.0292	0.0052	1.59e-08	149.298
rs198457	T	C	-0.0315	0.0056	1.9e-08	151.951
rs17641524	T	C	-0.03	0.0053	1.5e-08	149.466
rs7551758	T	G	-0.0283	0.0043	5.11e-11	199.515
rs1950829	A	G	0.0297	0.0043	4.74e-12	220.443
rs7725715	A	G	0.029	0.0043	1.61e-11	209.432
rs12919291	C	G	0.0327	0.0055	3.09e-09	163.619
rs9831249	A	G	-0.0247	0.0044	1.41e-08	148.463
rs4730387	A	T	0.0238	0.0043	4.12e-08	141.047
rs2214123	A	G	0.0261	0.0045	8.56e-09	155.773
rs1021363	A	G	0.03	0.0045	2.29e-11	206.66
rs4936275	T	C	0.0278	0.0044	3.35e-10	181.845
rs1931388	A	G	0.0295	0.0044	1.68e-11	209.747
rs62535714	A	G	0.0339	0.0058	4.69e-09	157.596
rs61914045	A	G	0.0309	0.0054	7.96e-09	154.816
rs2418449	T	C	0.0281	0.0048	4.25e-09	159.646
rs4141983	T	C	0.0264	0.0046	9.69e-09	153.247
rs10913112	T	C	-0.0262	0.0045	4.53e-09	161.509
rs6656912	T	C	-0.0252	0.0043	6.5e-09	155.514
rs66511648	T	C	-0.0297	0.0048	6.03e-10	179.503
rs67981811	C	G	0.062	0.007	1.14e-18	363.469
rs30266	A	G	0.0366	0.0046	1.43e-15	295.136
rs1367635	T	C	-0.0253	0.0043	4.35e-09	159.997
rs76954012	A	T	0.0412	0.0074	2.41e-08	143.417
rs9364755	A	G	-0.0283	0.0051	3.49e-08	140.278
rs354155	C	G	-0.0449	0.0075	1.75e-09	169.027
rs10501696	A	G	0.0295	0.0044	2.89e-11	217.72
rs9536381	T	C	0.0255	0.0046	2.62e-08	142.951
rs72948506	A	G	0.0265	0.0047	1.72e-08	146.867
rs9529218	T	C	-0.034	0.0054	2.23e-10	187.244
rs150186873	A	C	-0.0704	0.012	4.51e-09	156.878
rs59082935	T	C	0.0363	0.0066	3.07e-08	153.211
rs4799949	T	C	-0.0292	0.0046	1.4e-10	189.127
rs28541419	C	G	0.0292	0.0052	1.76e-08	151.476
rs12967143	C	G	-0.0345	0.0047	2.53e-13	249.603
rs754287	A	T	-0.0289	0.0045	1.31e-10	194.047
Abbreviations: SNP, single nucleotide polymorphism.

## Sheet: Table S7
Table S7. Genetic information of SNPs associated anxiety
SNP	Effect_allele	Other_allele	Beta	Se	P	F-statistics
rs1709393	T	C	-0.1509	0.0267	1.65e-08	194.28
rs2146346	A	G	0.1441	0.0298	1.38e-06	176.063
rs2753188	A	G	0.1603	0.0332	1.42e-06	178.461
rs112205280	A	G	0.3532	0.0719	9.03e-07	1108.51
rs58990403	A	G	-0.1851	0.0391	2.16e-06	197.633
rs28373923	A	G	0.4193	0.0915	4.56e-06	391.786
rs2740360	T	C	0.1696	0.0334	3.81e-07	251.909
rs739315	A	G	-0.1537	0.0329	3.03e-06	202.944
Abbreviations: SNP, single nucleotide polymorphism.

## Sheet: Table S8
Table S8. Genetic information of SNPs associated schizophrenia
SNP	Effect_allele	Other_allele	Beta	Se	P	F-statistics
rs6715366	G	A	-0.0540972	0.0097	2.49e-08	153.319
rs10873538	T	G	-0.0665031	0.0091	3.01e-13	262.016
rs2532240	C	T	0.0608034	0.0091	2.58e-11	230.216
rs1892346	T	A	-0.0484027	0.0088	3.56e-08	150.037
rs7515363	C	T	0.0535029	0.0089	1.84e-09	178.015
rs3739118	G	A	0.057004	0.0095	2.36e-09	171.765
rs4653164	C	T	-0.0511038	0.0092	3.08e-08	149.387
rs56335113	A	G	0.064701	0.0094	6.02e-12	236.849
rs1915019	A	G	0.0570984	0.0098	6.57e-09	166.132
rs308697	C	A	0.0501036	0.0087	8.83e-09	160.588
rs1727302	G	A	0.0736036	0.0098	4.92e-14	280.249
rs12833624	C	T	-0.0501992	0.009	2.77e-08	150.747
rs132582	C	T	0.0509973	0.0086	3.26e-09	169.532
rs167924	A	G	-0.0501992	0.009	2.34e-08	151.694
rs72943392	G	C	-0.0534957	0.0096	2.39e-08	155.081
rs9876421	C	T	-0.0625033	0.0092	9.19e-12	234.148
rs6549963	T	C	0.0483043	0.0088	4.31e-08	146.963
rs6538539	G	T	0.0567961	0.0086	4.43e-11	209.835
rs7575796	A	G	0.0963006	0.0172	2.07e-08	184.688
rs10086619	A	G	-0.0722052	0.0116	4.97e-10	191.593
rs4702	G	A	0.0843044	0.0089	2.79e-21	463.069
rs11210892	G	A	0.0635005	0.0091	2.68e-12	239.172
rs11136325	G	A	0.0537967	0.0091	3.05e-09	186.215
rs4129585	A	C	0.0749961	0.0087	5.11e-18	365.573
rs12303743	G	C	-0.0874988	0.0145	1.59e-09	183.489
rs217336	C	A	0.0503033	0.0087	8.05e-09	160.935
rs3824451	T	C	-0.0655951	0.0118	2.54e-08	152.802
rs2381411	T	C	-0.050399	0.0088	1.25e-08	161.212
rs12293670	A	G	0.0704957	0.0092	1.56e-14	284.102
rs11740474	A	T	-0.0536962	0.0088	1.13e-09	184.364
rs72802868	G	T	0.0691995	0.0096	4.55e-13	250.499
rs12652777	T	C	0.0487997	0.0086	1.52e-08	155.668
rs149165	T	G	0.0481995	0.0087	3.01e-08	149.035
rs12771371	G	A	0.0524027	0.0093	1.94e-08	151.707
rs7830315	T	C	-0.0478046	0.0086	3.08e-08	149.16
rs6984242	G	A	0.0546965	0.0087	3.86e-10	189.783
rs11941714	G	A	0.0515957	0.0093	3.07e-08	153.257
rs58120505	T	C	0.089603	0.0088	2.24e-24	504.566
rs17731	G	A	-0.0523992	0.0089	4.37e-09	169.241
rs4766428	C	T	-0.0750038	0.0089	3.93e-17	366.261
rs7251	C	G	0.0641009	0.0094	8.29e-12	233.257
rs2999392	C	T	-0.0517987	0.0094	3.05e-08	147.108
rs2333321	A	G	0.0712038	0.0105	1.25e-11	226.225
rs1427633	G	C	0.0483043	0.0088	4.1e-08	148.585
rs3791710	T	C	0.0600033	0.0108	3.02e-08	148.414
rs6943762	T	C	0.105098	0.0132	1.57e-15	298.849
rs13233308	C	T	0.0487044	0.0086	1.75e-08	154.716
rs2252074	T	G	-0.0685037	0.0088	6.19e-15	297.283
rs16851048	T	C	-0.0744973	0.0107	4.15e-12	239.323
rs4636654	G	A	0.0483043	0.0089	4.89e-08	145.467
rs11027839	A	C	-0.0515038	0.0086	2.4e-09	173.406
rs778371	A	G	-0.0806029	0.0095	1.5e-17	358.14
rs4575535	A	G	-0.0557982	0.0096	5.77e-09	164.566
rs2456020	C	T	0.0815984	0.0102	1.13e-15	305.988
rs10117	G	A	0.0549994	0.0088	4.66e-10	187.772
rs9687282	T	G	-0.0525994	0.0091	7.33e-09	164.668
rs13195636	A	C	0.210504	0.0159	6.55e-40	798.231
rs7798283	T	G	0.074003	0.0134	3.49e-08	156.695
rs728055	T	A	0.0673969	0.009	8.85e-14	267.634
rs1593304	A	G	-0.0641013	0.0111	7.45e-09	167.433
rs9461916	T	C	-0.0532953	0.0088	1.64e-09	176.468
rs11693094	C	T	0.054403	0.0087	4.29e-10	191.187
rs12129573	C	A	-0.0777994	0.0089	2.28e-18	375.171
rs215412	G	A	-0.0577033	0.0091	2.69e-10	195.241
rs7647398	C	T	0.0774979	0.0109	1.07e-12	240.981
rs1430894	C	T	-0.0532953	0.0086	6.15e-10	185.777
rs12489270	T	C	-0.0579046	0.0089	7.47e-11	208.363
rs5751191	T	C	-0.0655951	0.0086	3e-14	281.379
rs12151767	G	A	0.0611045	0.0086	1.31e-12	243.789
rs1451488	A	G	-0.0708947	0.0087	4.47e-16	323.036
rs3770754	C	G	0.052896	0.0091	5.35e-09	167.614
rs4812325	G	A	-0.0719042	0.0089	8.96e-16	315.66
rs60135207	G	T	0.0495994	0.0088	1.53e-08	154.958
rs13016542	T	C	0.0883039	0.0129	8.28e-12	221.687
rs500102	T	C	0.0517002	0.0088	4.87e-09	169.533
rs2078266	A	G	0.0696007	0.0126	2.94e-08	185.462
rs11191580	T	C	0.131703	0.0155	1.77e-17	334.428
rs2815731	C	A	0.0600033	0.0091	4.39e-11	211.443
rs10876446	G	C	-0.0540022	0.0094	1.03e-08	167.64
rs61937595	C	T	0.130098	0.0162	1.15e-15	337.465
rs73292401	T	A	-0.0676045	0.0109	5.48e-10	192.067
rs57433322	C	G	0.0830996	0.0139	1.99e-09	183.895
rs8055219	G	A	-0.0665031	0.0101	5.69e-11	212.321
rs187557	C	T	0.0666956	0.0119	2.03e-08	158.765
rs1901512	T	C	0.058401	0.0094	5.72e-10	193.559
rs10861176	G	A	-0.0555021	0.0098	1.59e-08	153.876
rs2455415	C	T	-0.0494949	0.0088	1.69e-08	156.414
rs1604060	A	G	-0.0772051	0.014	3.24e-08	144.052
rs10035564	A	G	-0.0668024	0.0092	4.38e-13	265.808
rs1540840	G	C	0.0556996	0.0093	2.21e-09	201.538
rs17194490	G	T	-0.0781994	0.0116	1.8e-11	229.002
rs61857878	A	T	0.0600974	0.0102	4.44e-09	172.357
rs2514218	C	T	0.0704957	0.0092	1.35e-14	288.615
rs1881046	G	T	0.0507026	0.0092	3.39e-08	148.684
rs79210963	T	C	-0.0856015	0.0137	4.14e-10	196.628
rs12285419	C	A	-0.0849045	0.011	1.05e-14	302.067
rs634940	G	T	-0.0663962	0.0099	1.78e-11	223.652
rs117178087	C	T	0.0964005	0.0177	4.89e-08	139.231
rs9304548	C	A	0.0567016	0.01	1.59e-08	162.231
rs2710323	T	C	0.0784044	0.0086	1.23e-19	401.236
rs7634476	A	G	-0.0577033	0.0088	5.46e-11	208.603
rs4779050	T	G	0.0579953	0.0089	7.27e-11	207.592
rs6673880	A	G	-0.062301	0.0091	7.2e-12	253.97
rs3795310	C	T	0.0509973	0.0087	5.75e-09	168.846
rs708228	C	T	-0.0527997	0.0091	6.56e-09	163.428
rs4921741	A	G	-0.0559991	0.0098	1.21e-08	162.075
rs35351411	A	C	-0.0635044	0.0087	2.21e-13	260.027
rs3814883	C	T	0.0670977	0.0087	1.58e-14	292.028
rs2332700	C	G	0.0750982	0.0099	3.88e-14	282.71
rs1000237	T	A	-0.0732053	0.0089	2.8e-16	328.3
rs72986630	C	T	-0.112296	0.0179	3.59e-10	226.172
rs12138231	T	A	-0.0669949	0.0116	7.99e-09	166.459
rs13107325	C	T	-0.158703	0.0168	2.9e-21	491.723
rs11587347	C	G	-0.103895	0.0147	1.53e-12	265.584
rs145071536	T	C	-0.0851005	0.012	1.62e-12	304.605
rs6482437	A	C	-0.0989036	0.0142	3.33e-12	229.205
rs16867571	A	G	0.0657035	0.0104	2.68e-10	195.109
rs11534045	G	A	0.0627964	0.0093	1.4e-11	222.321
rs6974218	A	C	0.0548953	0.0089	6.8e-10	182.965
rs1914399	C	G	0.0491044	0.0087	1.4e-08	157.621
rs4700418	C	G	-0.0701972	0.0087	5.37e-16	322.522
rs73229090	C	A	0.102602	0.0142	4.34e-13	254.627
rs113264400	T	C	-0.112296	0.0202	2.87e-08	162.629
rs13011472	C	G	-0.070401	0.0087	4.28e-16	324.555
rs4632195	C	T	-0.0471964	0.0086	4.59e-08	145.177
rs9636107	A	G	-0.0698969	0.0086	5.12e-16	319.87
rs1953205	T	A	-0.0499048	0.0089	2.22e-08	162.863
rs12883788	C	T	-0.0613011	0.0087	1.86e-12	245.212
rs2053079	A	G	-0.0598986	0.0101	3.01e-09	174.116
rs505061	C	A	-0.0534957	0.0086	5.8e-10	187.187
rs12877581	G	C	-0.0596014	0.0099	1.8e-09	189.013
rs9318627	A	C	0.0611986	0.0088	4.35e-12	232.566
rs6546857	A	G	-0.0603978	0.0102	2.74e-09	175.569
rs17016552	C	G	0.0517002	0.0091	1.2e-08	156.684
rs1198588	A	T	-0.102598	0.0108	1.73e-21	431.483
rs11165867	C	T	-0.0743034	0.0116	1.3e-10	204.818
rs56205728	G	A	-0.0630037	0.0097	1.01e-10	218.17
rs62018952	T	C	-0.0584027	0.0097	1.94e-09	173.398
rs62183855	A	C	0.0660967	0.0111	2.66e-09	173.058
rs10108980	C	T	-0.0628014	0.0106	2.73e-09	174.158
rs11664298	G	A	-0.0773995	0.0108	8.94e-13	256.529
rs76838079	C	T	-0.0780048	0.0138	1.53e-08	204.138
rs11223774	A	G	0.0524976	0.0094	2.74e-08	151.686
rs3802924	A	C	0.0736036	0.0108	9.58e-12	222.58
rs7112616	T	C	0.0522034	0.0086	1.52e-09	178.097
rs79445414	T	C	-0.1234	0.0222	2.8e-08	167.578
rs6520064	A	G	-0.0584981	0.0106	3.58e-08	150.057
rs713692	G	A	-0.0566021	0.0095	2.67e-09	175.694
rs6798742	A	G	-0.0610991	0.0093	4.57e-11	212.596
rs498591	A	T	-0.0724954	0.0121	2.11e-09	178.2
rs2238057	T	G	-0.0835012	0.0087	8.5e-22	448.565
rs12712510	T	C	0.0574006	0.0087	5.14e-11	215.456
rs2909457	G	A	0.0489997	0.0087	1.48e-08	155.515
rs35734242	T	C	-0.050704	0.0089	1.37e-08	165.563
rs6125656	G	A	-0.0644959	0.0111	6.29e-09	168.16
Abbreviations: SNP, single nucleotide polymorphism.

## Sheet: Table S9
Table S9. Genetic information of SNPs associated obsessive-compulsive disorder
SNP	Effect_allele	Other_allele	Beta	Se	P	F-statistics
rs12568997	A	G	-0.127379	0.058	4.23e-07	4.82224
rs116347760	A	T	0.273476	0.1335	2.39e-06	4.19552
rs56343802	A	T	-0.073743	0.0368	3.97e-06	4.01473
rs13141765	T	C	-0.115653	0.0558	1.86e-06	4.29491
rs12504244	C	G	-0.0733525	0.0352	1.62e-06	4.34166
rs1030757	A	C	-0.0717891	0.0339	1.09e-06	4.48361
rs55687617	A	G	-0.117346	0.0575	2.67e-06	4.16403
rs4733767	A	G	0.0840362	0.039	7.1e-07	4.6421
rs72781967	T	C	-0.0723535	0.0353	2.43e-06	4.20031
rs639560	T	C	-0.18058	0.0879	2.23e-06	4.2196
rs72783425	A	C	0.147531	0.0733	3.53e-06	4.05013
rs9952159	T	C	0.0791704	0.0396	4.21e-06	3.99619
rs117310268	T	C	0.194867	0.0965	3.31e-06	4.07691
rs77885126	T	C	-0.261663	0.1312	4.38e-06	3.97673
rs909701	C	G	-0.0674892	0.0337	4.05e-06	4.00977
Abbreviations: SNP, single nucleotide polymorphism.

[truncated: 3 more sheets: Table S10, Table S11, Table S12]
